# Supplementary material for: Infection-induced type I interferons critically modulate the homeostasis and function of CD8+ naïve T cells
Source: Nat Commun. 2021 Sep 6;12:5303. doi: 10.1038/s41467-021-25645-w (PMC8421345; doi:10.1038/s41467-021-25645-w)
Supplement: Supplementary file 4 — Source Data [file 41467_2021_25645_MOESM4_ESM.xlsx]

## Sheet: Figure 2B
			%Ly6C of Tn CD8
Days	A1	A2	A3	A4	A5
0	34.1	32.6	39.8	35.5	38.5
3	79.9	80.5	83.6	79.4	80.9
5	72.5	75	77.3	78	64.1
16	53.8	55.2	44.5	60.1	51.2
20	47.3	51.4	39.2	57.2	57.9
28	28.6	30.2	34.3	39.2	32.6

## Sheet: Figure 2C
			%Ly6C of Tn CD8
Days	A1	A2	A3	A4	A5
0	31.6	32.7	37	29.9	28.8
3	59.7	60.4	62.8	59.2	50.5
5	49.5	56.6	54.9	49.3	50.2
8	42.6	38.3	40.8	40.8	48.3
16	43.7	36.6	34.4	30.9	35.6

## Sheet: Figure 2D
	IFN-γ	IL-5	TNF-a	IL-2	IL-6	IL-4	IL-10	IL-9	IL-17A	IL-21	IL-22	IL-13	pg/ml
SPF 1	0.49	0.6	0.38	0.35	0.44	0.17	0.39	0.46	0.24	0.17	0.38	0
SPF 2	0.21	0.38	0.84	0.47	0.54	0.16	0.24	0	0.13	0	0.36	0
SPF 3	0.13	0.2	0.14	0.17	0.16	0.17	0.44	0	0.27	0	0.34	0.24
SPF 4	0.48	0.44	0.57	0.4	0.84	0.23	0.79	1.08	0.27	0.26	0.6	0.35
SPF 5	0.1	0	0.17	0.15	0.27	0.14	0	0.42	0.38	0	1.04	0
CH 1	0.59	0.59	1.16	0.78	1.45	0.5	0.91	2.1	1.29	0.57	0.65	0.61
CH 2	1.79	1.78	2.11	1.16	1.96	1.27	0.73	1.5	2.11	0.95	1.18	0.3
CH 3	1.31	1.4	1.51	1.34	2.32	0.61	1.04	1.91	1.88	0.88	1.39	0.6
CH 4	0.87	0.88	1.45	0.98	2.22	0.47	0.74	2.3	1.43	0.63	0.82	0.73
CH 5	1.67	1.69	1.02	0.48	1.71	0.48	0.58	2.36	1.81	0.17	0.8	0.39

## Sheet: Figure 2E
			%Ly6C of Tn CD8
Days	A1	A2	A3	A4	A5
0	21.5	21.8	19.4	21.6	22
28	40.2	58.5	59.3	57.8	62.4
70	49.5	49.6	56.5	49.2	35.2
300	47.2	46.3	24.1	41.5	48.1

## Sheet: Figure 3B left
Ly6C- SPF	Ly6C+ SPF	Ly6C- CH	Ly6C+ CH
0.59	1.92	9	17.4
0.67	2.05	8.4	22.1
0.92	2.2	7.5	15.9
0.87	1.83	7.77	18.9
0.72	2.2	7.48	26.6

## Sheet: Figure 3B right
Ly6C- SPF	Ly6C+ SPF	Ly6C- CH	Ly6C+ CH
18.64	21.8	45.33	51.89
17.29	29.44	40.28	61.22
16.32	39.68	42.87	59.16
17.08	41.57	45.76	57.35

## Sheet: Figure 3C
Ly6C- SPF	Ly6C+ SPF	Ly6C- CH	Ly6C+ CH
1.09	3.91	1.77	4.38
0.66	1.96	1.6	3.13
0.56	1.98	1.24	2.97
0.47	1.78	1.6	2.49
0.59	1.88	1.06	2.41

## Sheet: Figure 3D
Ly6C- SPF	Ly6C+ SPF	Ly6C- CH	Ly6C+ CH
66.5	92.3	79.8	88.1
46.4	82.4	74.3	93.8
50.5	67.4	53.6	84
46.6	67.4	33.3	82.5
49.3	72.3	56.4	86.8

## Sheet: Figure 3E
Ly6C- basal	Ly6C+ basal	Ly6C- stim	Ly6C+ stim
160	195	250	389
152	149	164	302
164	149	215	298
134	161	185	258
125	133	153	246
121	138	160	281

## Sheet: Figure 3F
Ly6C- basal	Ly6C+ basal	Ly6C- stim	Ly6C+ stim
3754	4924	4150	6645
3083	4741	3863	4976
2928	4016	3863	4537
3831	4237	3597	5556
2534	4176	3839	4604
3253	4299	3678	5451

[truncated: 43 more sheets: Figure 4B, Figure 4C, Figure 4D, Figure 4F, Figure 4G, Figure 6A, Figure 6B, Figure 6D, Figure 6E left, Figure 6E right, Figure 6F left, Figure 6F right, Figure 6G, Figure 6H , Figure 7A, Figure 7B, Figure 7D,  Figure 7E left, Figure 7E right, Figure 8A left …]
